# Supplementary material for: Angolensin Isolated from Pterocarpus indicus Willd. Attenuates LPS-Induced Sickness Behaviors in Mice and Exhibits CNS Safety
Source: Int J Mol Sci. 2025 May 20;26(10):4887. doi: 10.3390/ijms26104887 (PMC12111846; doi:10.3390/ijms26104887)
Supplement: Supplementary file 1 [file ijms-26-04887-s001.zip]

Archive with 1 entries (1 files):
- ijms-3591090-supplementary.pdf
